# Supplementary material for: The Effects of Ferric Sulfate (Fe2(SO4)3) on the Removal of Cyanobacteria and Cyanotoxins: A Mesocosm Experiment
Source: Toxins (Basel). 2021 Oct 23;13(11):753. doi: 10.3390/toxins13110753 (PMC8619581; doi:10.3390/toxins13110753)
Supplement: Supplementary file 1 [file toxins-13-00753-s001.zip]

Archive with 1 entries (1 files):
- toxins-1410534-supplementary.pdf
